# Supplementary material for: Role of Myeloid Cell Glucose Transporter 1 in the Host Response During Pneumonia Caused by Streptococcus pneumoniae
Source: Int J Mol Sci. 2025 Oct 28;26(21):10461. doi: 10.3390/ijms262110461 (PMC12609635; doi:10.3390/ijms262110461)
Supplement: Supplementary file 1 [file ijms-26-10461-s001.zip]

Archive with 1 entries (1 files):
- ijms-3905916-supplementary.pdf
